# Supplementary material for: Geographical-Scale Evidence Reveals Plant Nutrient as an Effective Indicator for Coastal Carbon Emissions
Source: Plants (Basel). 2025 Sep 12;14(18):2852. doi: 10.3390/plants14182852 (PMC12473945; doi:10.3390/plants14182852)
Supplement: Supplementary file 1 [file plants-14-02852-s001.zip]

Archive with 1 entries (1 files):
- plants-3805902-supplementary.pdf
